# Supplementary material for: Neutral Effect of Skeletal Muscle Mineralocorticoid Receptor on Glucose Metabolism in Mice
Source: Int J Mol Sci. 2023 Apr 18;24(8):7412. doi: 10.3390/ijms24087412 (PMC10139152; doi:10.3390/ijms24087412)
Supplement: Supplementary file 1 [file ijms-24-07412-s001.zip]

Archive with 1 entries (1 files):
- ijms-2289352-supplementary.pdf
